# Supplementary material for: A pollution gradient contributes to the taxonomic, functional, and resistome diversity of microbial communities in marine sediments
Source: Microbiome. 2019 Jul 15;7:104. doi: 10.1186/s40168-019-0714-6 (PMC6632204; doi:10.1186/s40168-019-0714-6)
Supplement: Supplementary file 1 — Table S1. Representative water quality data from the Hong Kong Environmental Protection Department. (CSV 264 bytes) [file 40168_2019_714_MOESM1_ESM.csv]

Sampling Site	Zn (mg/kg)	Pb (mg/kg)	Cu (mg/kg)	COD (mg/kg)	As (mg/kg)	TVS (% Total Solid)	NH3-N (mg/kg)
Centre Island	330	89	34	24000	12	11	9.5
Che Lei Pai	150	54	19	15000	7.8	11	9
Port Island	97	43	17	15000	8.2	9.5	7.5
Tung Ping Chau	100	45	18	13000	8	8.6	7.5
