# Supplementary material for: A pollution gradient contributes to the taxonomic, functional, and resistome diversity of microbial communities in marine sediments
Source: Microbiome. 2019 Jul 15;7:104. doi: 10.1186/s40168-019-0714-6 (PMC6632204; doi:10.1186/s40168-019-0714-6)
Supplement: Supplementary file 2 — Table S2. Significant statistical comparison result on the top 50 abundant prokaryotes at phylum/family/genus levels. (XLSX 46 kb) [file 40168_2019_714_MOESM2_ESM.xlsx]

## Sheet: Sheet1
Taxonomic level	Name	statistical method	p-value	Comparison groups
Phylum	Planctomycetes	Kruskal-Wallis test	0.0299805	All
Phylum	Planctomycetes	student t-test	0.0136569	CI vs TPC
Phylum	Spirochaetes	student t-test	0.0012462	CI vs TPC
Phylum	Firmicutes	student t-test	0.0437135	CI vs TPC
Phylum	Nitrospinae	student t-test	0.0384142	CI vs TPC
Phylum	Ignavibacteriae	student t-test	0.00441548	CI vs TPC
Phylum	Thermodesulfobacteria	student t-test	0.0353817	CI vs TPC
Phylum	Armatimonadetes	student t-test	0.0372231	CI vs TPC
Phylum	Omnitrophica	student t-test	0.00106563	CI vs TPC
Phylum	Acetothermia	student t-test	0.0183507	CI vs TPC
Phylum	Planctomycetes	student t-test	0.0431941	CI vs PI
Phylum	Chloroflexi	student t-test	0.0234473	CI vs PI
Phylum	Microgenomates	student t-test	0.0409293	CI vs PI
Phylum	Aminicenantes	student t-test	0.0311857	CI vs CLP
Phylum	Planctomycetes	student t-test	0.0203987	CLPvs TPC
Phylum	Nitrospirae	student t-test	0.00491879	CLPvs TPC
Phylum	Berkelbacteria	student t-test	0.048987	CLP vs PI
Phylum	Nitrospirae	student t-test	0.0310943	PI vs TPC
Family	Planctomycetaceae	Kruskal-Wallis test	0.0216228	All
Family	Planctomycetaceae	student t-test	0.0367744	CI vs TPC
Family	Desulfobacteraceae	student t-test	0.0100984	CI vs TPC
Family	Spirochaetaceae	student t-test	0.00189161	CI vs TPC
Family	Desulfobulbaceae	student t-test	0.00141347	CI vs TPC
Family	Desulfovibrionaceae	student t-test	0.00172995	CI vs TPC
Family	Nitrosomonadaceae	student t-test	5.75836e-05	CI vs TPC
Family	Syntrophaceae	student t-test	0.0147579	CI vs TPC
Family	Planctomycetaceae	student t-test	0.0340167	CI vs PI
Family	Nitrosomonadaceae	student t-test	0.023774	CI vs PI
Family	Nitrospiraceae	student t-test	0.00759154	CLP vs TPC
Family	Piscirickettsiaceae	student t-test	0.00274495	PI vs TPC
Family	Nitrospiraceae	student t-test	0.0346564	PI vs TPC
Family	Nitrosomonadaceae	student t-test	0.00737071	PI vs TPC
Genus	Rhodopirellula	Kruskal-Wallis test	0.0299805	All
Genus	Pirellula	Kruskal-Wallis test	0.0260691	All
Genus	Blastopirellula	Kruskal-Wallis test	0.0378118	All
Genus	Spirochaeta	student t-test	0.00160663	CI vs TPC
Genus	Candidatus Nitrosoarchaeum	student t-test	0.0197684	CI vs TPC
Genus	Planctomyces	student t-test	0.00764654	CI vs TPC
Genus	Pirellula	student t-test	0.0141437	CI vs TPC
Genus	Desulfococcus	student t-test	0.00847092	CI vs TPC
Genus	Blastopirellula	student t-test	0.0135672	CI vs TPC
Genus	Desulfobacterium	student t-test	0.00478443	CI vs TPC
Genus	Desulfatitalea	student t-test	0.0182256	CI vs TPC
Genus	Desulfovibrio	student t-test	0.00937331	CI vs TPC
Genus	Sedimenticola	student t-test	0.0485568	CI vs TPC
Genus	Desulfobacula	student t-test	0.0149603	CI vs TPC
Genus	Desulfobulbus	student t-test	0.00339734	CI vs TPC
Genus	Nitrospira	student t-test	0.0430639	CI vs TPC
Genus	Desulfospira	student t-test	0.0134337	CI vs TPC
Genus	Desulfosarcina	student t-test	0.0108986	CI vs TPC
Genus	Rhodopirellula	student t-test	0.0429802	CI vs PI
Genus	Pirellula	student t-test	0.01372	CI vs PI
Genus	Blastopirellula	student t-test	0.0353079	CI vs PI
Genus	Planctomyces	student t-test	0.0280497	CLP vs TPC
Genus	Pirellula	student t-test	0.0257994	CLP vs TPC
Genus	Nitrospira	student t-test	0.00431466	CLP vs TPC
Genus	Candidatus Nitrosoarchaeum	student t-test	0.0216605	PI vs TPC
Genus	Methylophaga	student t-test	0.0346086	PI vs TPC
Genus	Nitrospira	student t-test	0.0257457	PI vs TPC
