# Supplementary material for: A pollution gradient contributes to the taxonomic, functional, and resistome diversity of microbial communities in marine sediments
Source: Microbiome. 2019 Jul 15;7:104. doi: 10.1186/s40168-019-0714-6 (PMC6632204; doi:10.1186/s40168-019-0714-6)
Supplement: Supplementary file 4 — Table S4. Taxonomic significant statistical comparison result between Centre Island and Tung Ping Chau with FDR correction. (XLSX 51 kb) [file 40168_2019_714_MOESM4_ESM.xlsx]

## Sheet: Sheet1
Name	Level	p_original	p_fdr	Significance (fdr < 0.1)
Spirochaetes	Phylum	0.0012462	0.012462	*
Planctomycetes	Phylum	0.0136569	0.0682847	*
Firmicutes	Phylum	0.0437135	0.145712
Desulfobulbaceae	Family	0.00141347	0.0252214	*
Desulfovibrionaceae	Family	0.00172995	0.0252214	*
Spirochaetaceae	Family	0.00189161	0.0252214	*
Desulfobacteraceae	Family	0.0100984	0.100984	*
Planctomycetaceae	Family	0.0367744	0.294195
Spirochaeta	Genus	0.00160663	0.078943	*
Desulfobulbus	Genus	0.00339734	0.078943	*
Synechococcus	Genus	0.00394007	0.078943	*
Desulfobacterium	Genus	0.00478443	0.078943	*
Planctomyces	Genus	0.00764654	0.0822819	*
Desulfococcus	Genus	0.00847092	0.0822819	*
Desulfovibrio	Genus	0.00937331	0.0822819	*
Desulfosarcina	Genus	0.0108986	0.0822819	*
Desulfospira	Genus	0.0134337	0.0822819	*
Blastopirellula	Genus	0.0135672	0.0822819	*
Pirellula	Genus	0.0141437	0.0822819	*
Desulfobacula	Genus	0.0149603	0.0822819	*
Desulfatitalea	Genus	0.0182256	0.0925298	*
Candidatus Nitrosoarchaeum	Genus	0.0197684	0.093194	*
Nitrospira	Genus	0.0430639	0.189481
Sedimenticola	Genus	0.0485568	0.200297
