# Supplementary material for: A pollution gradient contributes to the taxonomic, functional, and resistome diversity of microbial communities in marine sediments
Source: Microbiome. 2019 Jul 15;7:104. doi: 10.1186/s40168-019-0714-6 (PMC6632204; doi:10.1186/s40168-019-0714-6)
Supplement: Supplementary file 5 — Table S5. PERMANOVA and PERMDISP results on microbial communities among the four sampling sites. (XLSX 35 kb) [file 40168_2019_714_MOESM5_ESM.xlsx]

## Sheet: Sheet1
PERMANOVA for Pollution parameters	Phylum	Family	Genus
zinc	0.034	0.368	0.099
lead	0.042	0.431	0.093
total volatile solid	0.003	0.028	0.005
ammonia nitrogen	0.011	0.098	0.024
Homogeneity of multivariate dispersions
CI	0.03781	0.06793	0.05379
CLP	0.15362	0.19099	0.19746
PI	0.11933	0.1269	0.14773
TPC	0.05088	0.07749	0.06416
